# Supplementary material for: Chemically bonded multi-nanolayer inorganic aerogel with a record-low thermal conductivity in a vacuum
Source: Natl Sci Rev. 2023 May 8;10(10):nwad129. doi: 10.1093/nsr/nwad129 (PMC10476891; doi:10.1093/nsr/nwad129)
Supplement: nwad129_Supplemental_Files [file nwad129_supplemental_files.zip]

Archive with 6 entries (6 files):
- Movie_S1.mp4
- Movie_S2.mp4
- Movie_S3.mp4
- Movie_S4.mp4
- Movie_S5.mp4
- Supplementary data.pdf
